# Supplementary material for: 3D Super-Resolution Nuclear Q-FISH Imaging Reveals Cell-Cycle-Related Telomere Changes
Source: Int J Mol Sci. 2024 Mar 10;25(6):3183. doi: 10.3390/ijms25063183 (PMC10970233; doi:10.3390/ijms25063183)
Supplement: Supplementary file 1 [file ijms-25-03183-s001.zip]

Archive with 1 entries (1 files):
- ijms-2870639-supplementary.pdf
